# Supplementary material for: Longitudinal Outcomes of Left Ventricular Outflow Tract Obstruction in Aortic Stenosis Versus Hypertrophic Obstructive Cardiomyopathy
Source: Medicina (Kaunas). 2025 May 23;61(6):971. doi: 10.3390/medicina61060971 (PMC12195190; doi:10.3390/medicina61060971)
Supplement: Supplementary file 1 [file medicina-61-00971-s001.zip]

Archive with 1 entries (1 files):
- medicina-3572427-supplementary.pdf
